# Supplementary material for: What a Difference a Water Molecule Makes—A Combined Experimental/Theoretical Study on 2,3,5-triphenyl-2H-tetrazol-3-ium Chloride Hydrate in Solution and the Solid-State
Source: Molecules. 2025 Dec 31;31(1):138. doi: 10.3390/molecules31010138 (PMC12787995; doi:10.3390/molecules31010138)
Supplement: Supplementary file 1 [file molecules-31-00138-s001.zip]

Archive with 1 entries (1 files):
- molecules-3967243-supplementary.pdf
